# Supplementary material for: Interferon-β decreases LPS-induced neutrophil recruitment to cardiac fibroblasts
Source: Front Cell Dev Biol. 2023 Sep 20;11:1122408. doi: 10.3389/fcell.2023.1122408 (PMC10547890; doi:10.3389/fcell.2023.1122408)
Supplement: Supplementary file 1 [file Table2.XLSX]

## Sheet: DATA
	ABSORBANCE	% MIGRATION	ABSORBANCE	% MIGRATION	ABSORBANCE	% MIGRATION
CONTROL	2744	32.7603	1189	23.78	1041	24.9341
RUXOLITINIB	3488	41.6428	1240	24.8	996	23.8563
IFN-BETA	3739	44.6394	2724	54.48	1282	30.7066
LPS	4831	57.6767	4089	81.78	3156	75.5928
RUXO+IFN	3987	47.6003	1240	24.8	1277	30.5868
IFN+LPS	4586	54.7517	1145	22.9	1239	29.6766
RUXO+IFN+LPS	4866	58.0946	3301	66.02	3064	73.3892
ANTI IL-8	2945	35.16	1265	25.3	1245	29.8204
LPS + ANTI IL-8	3869	46.1915	1234	24.68	1079	25.8443
TOTAL	8376	100	5000	100	4175	100
	N1		N2		N3
