# Supplementary material for: Interferon-β decreases LPS-induced neutrophil recruitment to cardiac fibroblasts
Source: Front Cell Dev Biol. 2023 Sep 20;11:1122408. doi: 10.3389/fcell.2023.1122408 (PMC10547890; doi:10.3389/fcell.2023.1122408)
Supplement: Supplementary file 2 [file Table3.XLSX]

## Sheet: DATA
N1	TOTAL CELLS	TOTAL NEUTROPHILS	NEUTROPHILS	% ADHESION
CONTROL	168036	26250	10601	40.3848
RUXOLITINIB	145893		7788	29.6686
IFN-BETA	199032		15232	58.0267
LPS	212607		21119	80.4533
RUXO+IFN	106849		6618	25.2114
IFN+LPS	162319		10971	41.7943
RUXO+IFN+LPS	183355		19621	74.7467
n2	TOTAL CELLS	TOTAL NEUTROPHILS	NEUTROPHILS	% ADHESION
CONTROL	99397		8541	40.9778
RUXOLITINIB	106859		8080	38.766
IFN-BETA	98368		9060	43.4678
LPS	246278		16928	81.2167
RUXO+IFN	66446		4800	23.0293
IFN+LPS	125051		9135	43.8277
RUXO+IFN+LPS	157015	20843	13236	63.5033
N3	TOTAL CELLS	TOTAL NEUTROPHILS	NEUTROPHILS	% ADHESION
CONTROL		13405	2745	20.4774
RUXOLITINIB	56663	20843	4043	19.3974																	1
IFN-BETA		8313	2396	28.8223
LPS		9585	6740	70.3182
RUXO+IFN	137765	20843	9608	46.097
IFN+LPS		14330	5001	34.8988
RUXO+IFN+LPS	150178	20843	14081	67.5575
