# Supplementary material for: Interferon-β decreases LPS-induced neutrophil recruitment to cardiac fibroblasts
Source: Front Cell Dev Biol. 2023 Sep 20;11:1122408. doi: 10.3389/fcell.2023.1122408 (PMC10547890; doi:10.3389/fcell.2023.1122408)
Supplement: Supplementary file 6 [file Table1.XLSX]

## Sheet: Curva1
pg/ml	ABS
0	1.264
100	0.676
250	0.4055
500	0.093
1000	0.0635

## Sheet: curva1datos
BLANCOS
0.048		0.0573333		LPS 1 ug/ml
0.063
0.061
	IL-8 LEVEL
N1		ABSORBANCE	ABS-BLNC	pg/mL
	CONTROL	0.6	0.542667	166.913
	RUXO	0.753	0.695667	117.238
	IFN-BETA	0.794	0.736667	105.785
	LPS	0.435	0.377667	239.409
	RUXO+IFN	0.805	0.747667	102.82
	LPS+IFN	0.732	0.674667	123.368
	RUXO+IFN+LPS	0.565	0.507667	180.247
N2		ABSORBANCE	ABS-BLNC	pg/mL
	CONTROL 2	0.774	0.716667	111.29
	RUXO	0.838	0.780667	94.1821
	IFN 3	0.603	0.545667	165.81
	LPS 2	0.37	0.312667	277.184
	IFN RUXO 3	0.854	0.796667	90.1245
	LPS+IFN 3	0.583	0.525667	173.278
	RIL 3	0.548	0.490667	187.059
N3		ABSORBANCE	ABS-BLNC	pg/mL
	CONTROL	0.847	0.789667	91.8896
	RUXO	0.621	0.563667	159.319
	IFN-BETA	0.613	0.555667	162.178
	LPS	0.469	0.411667	222.169
	IFN+RUXO	0.681	0.623667	139.089
	LPS+IFN 2	0.577	0.519667	175.574
	RIL 3	0.415	0.357667	250.291
